# Supplementary material for: SLC6A4 DNA Methylation Levels and Serum Kynurenine/Tryptophan Ratio in Eating Disorders: A Possible Link with Psychopathological Traits?
Source: Nutrients. 2023 Jan 13;15(2):406. doi: 10.3390/nu15020406 (PMC9866524; doi:10.3390/nu15020406)
Supplement: Supplementary file 1 [file nutrients-15-00406-s001.zip]

Archive with 1 entries (1 files):
- nutrients-2127265-supplementary.pdf
